# Supplementary material for: γ-Polyglutamic Acid Production, Biocontrol, and Stress Tolerance: Multifunction of Bacillus subtilis A-5 and the Complete Genome Analysis
Source: Int J Environ Res Public Health. 2022 Jun 22;19(13):7630. doi: 10.3390/ijerph19137630 (PMC9265942; doi:10.3390/ijerph19137630)
Supplement: Supplementary file 1 [file ijerph-19-07630-s001.zip]

Archive with 1 entries (1 files):
- ijerph-1738397-supplementary.pdf
